# Supplementary material for: Threshold Effect of Cumulative Postnatal Corticosteroid Dose on Long-Term Outcomes in Extremely Preterm Infants
Source: J Clin Med. 2026 Jun 27;15(13):5023. doi: 10.3390/jcm15135023 (PMC13362759; doi:10.3390/jcm15135023)
Supplement: Supplementary file 1 [file jcm-15-05023-s001.zip]

Archive with 1 entries (1 files):
- jcm-4312097-supplementary.pdf
